# Supplementary material for: Hybrid teaching after COVID-19: advantages, challenges and optimization strategies
Source: BMC Med Educ. 2024 Jul 12;24:753. doi: 10.1186/s12909-024-05745-z (PMC11241882; doi:10.1186/s12909-024-05745-z)
Supplement: Supplementary file 1 — Supplementary Material 1 [file 12909_2024_5745_MOESM1_ESM.xlsx]

## Sheet: Data of Pharmacy
Hybrid teaching after COVID-19: Advantages, challenges and optimization strategies
Xiaoran Wang, Jiangheng Liu, Shuwei Jia, Chunmei Hou, Runsheng Jiao, Yan Yan, Tengchuang Ma, Ying Zhang, Yanyan Liu, Haixia Wen,Yu-Feng Wang, Hui Zhu, and Xiao-Yu Liu
Raw data of Pharmacy students’ scores.
Students in 2020					Students in 2021					Students in 2022
No.	Original objective score (40)	（%）			No.	Original objective score (40)	(%)			No.	Objective score (%)
001	38	95			001	38	95			001	90
002	37	92.5			002	38	95			002	84
003	37	92.5			003	38	95			003	80
004	36	90			004	37	92.5			004	80
005	35	87.5			005	37	92.5			005	78
006	35	87.5			006	36	90			006	76
007	35	87.5			007	36	90			007	75
008	35	87.5			008	36	90			008	75
009	34	85			009	36	90			009	74
010	34	85			010	35	87.5			010	74
011	34	85			011	35	87.5			011	74
012	34	85			012	35	87.5			012	74
013	34	85			013	35	87.5			013	73
014	34	85			014	35	87.5			014	73
015	33	82.5			015	34	85			015	73
016	33	82.5			016	34	85			016	73
017	33	82.5			017	34	85			017	72
018	33	82.5			018	34	85			018	71
019	33	82.5			019	34	85			019	71
020	33	82.5			020	33	82.5			020	71
021	32	80			021	33	82.5			021	70
022	32	80			022	33	82.5			022	69
023	32	80			023	33	82.5			023	69
024	32	80			024	33	82.5			024	68
025	32	80			025	33	82.5			025	68
026	32	80			026	33	82.5			026	67
027	32	80			027	32	80			027	66
028	32	80			028	32	80			028	66
029	32	80			029	32	80			029	66
030	31	77.5			030	32	80			030	66
031	31	77.5			031	32	80			031	65
032	31	77.5			032	32	80			032	65
033	31	77.5			033	31	77.5			033	65
034	31	77.5			034	31	77.5			034	64
035	30	75			035	30	75			035	64
036	30	75			036	30	75			036	64
037	30	75			037	30	75			037	64
038	30	75			038	29	72.5			038	64
039	30	75			039	29	72.5			039	64
040	30	75			040	29	72.5			040	63
041	29	72.5			041	29	72.5			041	63
042	29	72.5			042	29	72.5			042	63
043	29	72.5			043	28	70			043	62
044	29	72.5			044	28	70			044	62
045	28	70			045	28	70			045	62
046	28	70			046	28	70			046	62
047	28	70			047	28	70			047	61
048	28	70			048	28	70			048	61
049	28	70			049	27	67.5			049	61
050	28	70			050	27	67.5			050	60
051	28	70			051	27	67.5			051	59
052	27	67.5			052	27	67.5			052	58
053	27	67.5			053	26	65			053	58
054	27	67.5			054	26	65			054	58
055	27	67.5			055	26	65			055	57
056	27	67.5			056	25	62.5			056	57
057	27	67.5			057	25	62.5			057	57
058	27	67.5			058	25	62.5			058	57
059	27	67.5			059	25	62.5			059	56
060	27	67.5			060	25	62.5			060	56
061	26	65			061	24	60			061	55
062	26	65			062	24	60			062	55
063	26	65			063	24	60			063	54
064	26	65			064	24	60			064	53
065	25	62.5			065	24	60			065	53
066	25	62.5			066	24	60			066	53
067	25	62.5			067	24	60			067	53
068	25	62.5			068	24	60			068	52
069	25	62.5			069	23	57.5			069	52
070	25	62.5			070	23	57.5			070	52
071	25	62.5			071	23	57.5			071	51
072	24	60			072	23	57.5			072	51
073	24	60			073	23	57.5			073	50
074	24	60			074	23	57.5			074	49
075	24	60			075	22	55			075	49
076	24	60			076	22	55			076	49
077	23	57.5			077	21	52.5			077	49
078	23	57.5			078	21	52.5			078	49
079	23	57.5			079	21	52.5			079	48
080	23	57.5			080	21	52.5			080	48
081	23	57.5			081	20	50			081	45
082	23	57.5			082	18	45			082	44
083	22	55			083	16	40			083	43
084	22	55			084	13	32.5			084	42
085	21	52.5			085	11	27.5			085	41
086	21	52.5								086	41
087	21	52.5								087	40
088	20	50								088	39
089	19	47.5								089	38
090	17	42.5								090	38
091	17	42.5								091	36
092	16	40								092	35
										093	34
										094	29

## Sheet: Data of Clinical Pharmacy
Hybrid teaching after COVID-19: Advantages, challenges and optimization strategies
Xiaoran Wang, Jiangheng Liu, Shuwei Jia, Chunmei Hou, Runsheng Jiao, Yan Yan, Tengchuang Ma, Ying Zhang, Yanyan Liu, Haixia Wen,Yu-Feng Wang, Hui Zhu, and Xiao-Yu Liu
Raw data of Clinical Pharmacy students’ scores.
Students in 2020					Students in 2021					Students in 2022
No.	Original objective score (40)	（%）			No.	Original objective score (40)	(%)			No.	Objective score (%)
001	40	100			001	39	97.5			001	87
002	38	95			002	38	95			002	86
003	38	95			003	38	95			003	85
004	37	92.5			004	38	95			004	85
005	37	92.5			005	38	95			005	82
006	37	92.5			006	37	92.5			006	80
007	36	90			007	37	92.5			007	80
008	36	90			008	36	90			008	79
009	36	90			009	36	90			009	78
010	36	90			010	36	90			010	77
011	35	87.5			011	36	90			011	76
012	35	87.5			012	36	90			012	76
013	35	87.5			013	35	87.5			013	76
014	34	85			014	35	87.5			014	76
015	34	85			015	35	87.5			015	76
016	34	85			016	35	87.5			016	75
017	34	85			017	35	87.5			017	75
018	33	82.5			018	35	87.5			018	75
019	33	82.5			019	34	85			019	74
020	33	82.5			020	34	85			020	73
021	33	82.5			021	34	85			021	72
022	33	82.5			022	34	85			022	72
023	33	82.5			023	34	85			023	71
024	32	80			024	34	85			024	71
025	32	80			025	34	85			025	71
026	32	80			026	33	82.5			026	71
027	32	80			027	33	82.5			027	69
028	31	77.5			028	33	82.5			028	68
029	31	77.5			029	33	82.5			029	67
030	31	77.5			030	33	82.5			030	67
031	31	77.5			031	33	82.5			031	66
032	30	75			032	33	82.5			032	66
033	30	75			033	32	80			033	66
034	30	75			034	32	80			034	65
035	30	75			035	32	80			035	65
036	30	75			036	32	80			036	63
037	30	75			037	32	80			037	62
038	30	75			038	32	80			038	62
039	30	75			039	32	80			039	62
040	29	72.5			040	32	80			040	62
041	29	72.5			041	32	80			041	61
042	29	72.5			042	32	80			042	60
043	29	72.5			043	31	77.5			043	60
044	29	72.5			044	31	77.5			044	60
045	29	72.5			045	31	77.5			045	60
046	28	70			046	30	75			046	59
047	28	70			047	30	75			047	59
048	28	70			048	30	75			048	59
049	28	70			049	29	72.5			049	58
050	28	70			050	29	72.5			050	58
051	27	67.5			051	29	72.5			051	57
052	27	67.5			052	29	72.5			052	56
053	27	67.5			053	29	72.5			053	56
054	27	67.5			054	29	72.5			054	56
055	27	67.5			055	29	72.5			055	55
056	27	67.5			056	29	72.5			056	54
057	26	65			057	29	72.5			057	54
058	26	65			058	28	70			058	53
059	25	62.5			059	28	70			059	53
060	25	62.5			060	28	70			060	53
061	25	62.5			061	28	70			061	53
062	25	62.5			062	28	70			062	53
063	25	62.5			063	28	70			063	53
064	25	62.5			064	28	70			064	52
065	24	60			065	28	70			065	52
066	24	60			066	28	70			066	52
067	24	60			067	28	70			067	51
068	24	60			068	27	67.5			068	51
069	23	57.5			069	27	67.5			069	50
070	23	57.5			070	27	67.5			070	50
071	23	57.5			071	27	67.5			071	50
072	23	57.5			072	27	67.5			072	50
073	23	57.5			073	26	65			073	47
074	23	57.5			074	26	65			074	47
075	22	55			075	26	65			075	46
076	22	55			076	26	65			076	46
077	22	55			077	26	65			077	46
078	22	55			078	25	62.5			078	46
079	21	52.5			079	25	62.5			079	42
080	21	52.5			080	25	62.5			080	41
081	19	47.5			081	25	62.5			081	40
082	19	47.5			082	24	60			082	39
083	19	47.5			083	23	57.5			083	38
084	18	45			084	23	57.5			084	37
085	17	42.5			085	22	55			085	36
086	13	32.5			086	22	55			086	35
					087	19	47.5			087	32
					088	15	37.5			088	25
