# Supplementary material for: Hybrid teaching after COVID-19: advantages, challenges and optimization strategies
Source: BMC Med Educ. 2024 Jul 12;24:753. doi: 10.1186/s12909-024-05745-z (PMC11241882; doi:10.1186/s12909-024-05745-z)
Supplement: Supplementary file 2 — Supplementary Material 2 [file 12909_2024_5745_MOESM2_ESM.xlsx]

## Sheet: Sheet1
Hybrid teaching after COVID-19: Advantages, challenges and optimization strategies
Xiaoran Wang, Jiangheng Liu, Shuwei Jia, Chunmei Hou, Runsheng Jiao, Yan Yan, Tengchuang Ma, Ying Zhang, Yanyan Liu, Haixia Wen,Yu-Feng Wang, Hui Zhu, and Xiao-Yu Liu
Raw data of Crossover statistics in questionnaires.
1	Effect of advantages on the choice of students in 2022.							Advantages about hybrid teaching
	Number of students	Choices	Offline	Online	Hybrid		Year	2020	2022
	89	Increase of information gain	47	4	38			68	89
	92	Clear learning objectives	41	8	43			58	92
	154	Conductive to resource sharing	75	8	71			102	154
	54	Convenient for interaction and communication	21	2	31			45	54
	56	Broaden horizon	25	2	29			48	56
	150	Record the screen for teaching content	78	7	65			80	150
2	Effect of disadvantages on the choice of students in 2022.							Disadvantages about hybrid teaching
			Offline	Online	Hybrid		Year	2020	2022
	74	Too much information for understanding	42	6	26			46	74
	99	Too fast to follow the teaching speed	47	7	45			56	99
	39	Spending too much time in autonomic learning	18	4	17			34	39
	91	Unable to commucicate with teachers face to face	54	4	33			46	91
	70	Internet resources can not be distinguished good or bad	29	3	38			70	70
3	Effect of learning ability improvement on the choice of students in 2022.
			Offline	Online	Hybrid		Year	2020	2022
	68	A little help	34	4	30			55	68
	74	Same as usual	30	6	38			51	74
	58	Great improvement	40	2	16			22	58
4	Effect of autonomous learning duration on the choice of students in 2022.
			Offline	Online	Hybrid		Year	2020	2022
	105	10~20min	61	8	36			46	105
	57	30~60min	24	3	30			51	57
	24	1-2h	12	1	11			23	24
	14	>2h	7	0	7			8	14
